# Supplementary material for: Population genetic analysis of the liver fluke Fasciola hepatica in German dairy cattle reveals high genetic diversity and associations with fluke size
Source: Parasit Vectors. 2025 Feb 13;18:51. doi: 10.1186/s13071-025-06701-6 (PMC11827327; doi:10.1186/s13071-025-06701-6)
Supplement: Supplementary file 3 — Table 1. Allele lengths of eight microsatellite loci (Fh_2, Fh_5, Fh_6, Fh_10, Fh_11, Fh_12, Fh_13 and Fh_15) of German F. hepatica. Sample ID consists of liver (L) and fluke (F) number and information on the farm of origin is provided (n.a.=not applicable, no information on the farm of origin). [file 13071_2025_6701_MOESM3_ESM.xlsx]

## Sheet: Tabelle1
Additional file 3: Table S1. Allele lengths of eight microsatellite loci (Fh_2, Fh_5, Fh_6, Fh_10, Fh_11, Fh_12, Fh_13 and Fh_15) of German F. hepatica. Sample ID consists of liver (L) and fluke (F) number and information on the farm of origin is provided (n.a.=not applicable, no information on the farm of origin).
		Microsatellite locus
		Fh_2		Fh_5		Fh_6		Fh_10		Fh_11		Fh_12		Fh_13		Fh_15
Sample ID	Farm	Allele 1	Allele 2	Allele 1	Allele 2	Allele 1	Allele 2	Allele 1	Allele 2	Allele 1	Allele 2	Allele 1	Allele 2	Allele 1	Allele 2	Allele 1	Allele 2
L3F1	A	200	204	158	206	186	198	209	215	198	213	217	220	182	224	227	227
L3F2	A	204	216	176	323	180	180	203	218	213	216	217	229	182	191	211	227
L3F3	A	204	204	206	212	186	186	215	215	213	213	217	220	182	224	227	227
L3F4	A	204	216	176	323	180	180	203	218	213	216	217	229	182	191	211	227
L3F5	A	204	204	206	212	186	186	215	215	213	213	217	220	182	224	227	227
L6F1	A	184	216	206	212	183	186	209	215	213	213	229	229	182	203	227	227
L6F2	A	204	204	176	176	189	189	209	230	213	213	229	229	179	191	227	227
L6F3	A	220	220	161	215	189	198	206	206	213	216	217	229	182	191	211	227
L6F4	A	204	216	206	206	180	183	203	209	216	216	217	229	182	182	211	227
L6F5	A	204	216	185	188	189	234	209	227	213	216	202	217	182	182	227	227
L6F6	A	216	216	212	215	180	207	218	218	213	213	217	229	179	191	227	227
L6F7	A	184	216	161	188	186	240	209	215	204	222	202	208	182	191	211	227
L10F1	B	204	204	176	176	180	183	212	212	213	216	217	217	182	203	227	227
L10F2	B	216	312	185	194	195	234	209	209	204	213	217	217	191	203	227	227
L10F3	B	204	216			183	195			210	213	217	241
L10F4	B			176	185							217	229
L10F5	B
L12F1	B	204	204	185	206	189	192	209	209	207	216	229	241	191	191	211	227
L12F2	B
L12F3	B	204	204			222	222	221	221					191	191	227	227
L12F4	B
L12F5	B
L12F6	B
L12F7	B	184	216	194	206	180	237	215	218	213	219	202	217	182	182	227	227
L13F1	B
L13F2	B													182	182
L13F3	B					195	222					238	238			227	227
L13F4	B									213	213
L15F1	B	184	204	158	206	180	195	209	218	216	219	238	241	182	203
L15F2	B
L16F1	B
L16F2	B	204	220	206	206	228	234	200	209	204	210	217	229	191	203	211	227
L16F3	B					237	237	209	215			217	217	182	203
L16F4	B	220	224	203	317	189	228	209	209	213	216	202	217	182	182	227	227
L16F5	B	204	204	149	317	189	225	209	233	213	213	202	217	182	182	227	227
L16F6	B	184	184	194	206					204	213	217	217	182	182
L16F7	B					186	186
L16F8	B	204	220	173	206	228	234	209	209	204	219	229	241	182	182	211	227
L16F9	B
L16F10	B							209	209					182	182
L17F1	B	184	220	185	209	192	228	209	233	207	213	217	217	182	203	227	227
L17F2	B	204	232	206	206	177	237	209	212	204	213	217	235	191	203	227	227
L18F1	B	184	220	185	200	189	195	209	209	213	213	202	217	182	191	211	227
L18F2	B	204	204	185	185	195	234	200	227	216	219	229	229	179	182	211	227
L18F3	B	184	216	173	206	180	234	209	218	213	219	202	229	182	203	227	227
L18F4	B	184	204	149	203	180	234	218	221	216	216	229	238	191	203	211	267
L18F5	B	188	216	209	209	186	186	209	209	210	210	202	217	179	203	211	211
L18F6	B	184	220	203	212	228	240	209	209	216	216	202	217	182	182	227	227
L18F7	B	184	184	149	194	180	192	221	221	216	234	208	241	182	182	227	227
L18F8	B	184	184	173	176	183	228	209	209	213	213	229	229	182	203	211	211
L18F9	B			203	206					198	198					227	227
L18F10	B	212	212	197	206	186	186	209	209	204	213	202	202	182	203	227	227
L18F11	B	204	204											191	203
L18F12	B	204	204	173	176	186	186	209	209	204	204	217	229	182	182
L18F13	B							215	215			202	202	182	191
L18F14	B	184	220	185	206	195	195	209	209	207	219	202	229	182	191	211	211
L18F15	B
L18F16	B			194	194					213	213	217	229			227	227
L19F1	B			203	206	180	180					202	229	182	182
L19F2	B	184	204	158	194	189	192	206	224	213	219	202	217	182	182	211	227
L19F3	B	204	204	194	203	183	183	212	227			202	229	182	191
L19F4	B	204	208	194	203	183	237	212	227	213	216	202	229	182	191	211	227
L41F1	C	204	212	206	209	180	240	206	212	213	213	217	232	182	191	227	227
L41F2	C	184	200	155	194	198	198	224	224	213	219	208	229	203	209	227	227
L41F3	C	204	204	176	209	180	240	212	212	204	213	208	208	182	203	227	271
L41F4	C	200	200	185	209	183	240	206	212	216	219	211	229	182	203	227	227
L41F5	C	184	220	185	209	180	180	209	212	210	213	208	217	182	191	211	227
L41F6	C	204	212	182	209	219	246	212	224	216	219	202	202	182	182	227	227
L55F1	D	212	216	185	320	192	237	224	236	210	213	217	217	182	182	211	227
L55F2	D	184	204	185	317	186	237	206	209	210	216	202	217	182	182	227	227
L55F3	D	204	204	317	317	186	195	209	215	210	210	202	217	182	182	227	227
L55F4	D	184	204	317	317	195	237	206	215	210	216	217	217	182	182	227	227
L55F5	D	204	204	185	317	186	195	209	215	210	210	229	229	182	182	211	227
L55F6	D	204	204	212	317	180	195	212	215	216	216	217	229	182	203	227	227
L55F7	D	184	228	185	212	189	234	206	209	210	216	217	229	182	203	227	271
L56F1	E	184	216	191	215	177	180	209	209	219	219	202	217	182	182	227	227
L56F2	E	184	216	191	215	177	180	209	209	219	219	202	217	182	182	227	227
L56F3	E	216	216	206	212	177	234	209	209	219	219	202	217	191	191	227	227
L56F4	E	216	216	206	212	177	234	209	209	210	219	202	208	182	191	211	227
L66F1	F	204	344	209	218	186	192	209	209	204	216	211	217	182	191	211	227
L66F2	F	184	216	209	209	195	234	209	209	198	219	208	217	182	191	211	211
L68F1	F	204	336	158	185	192	240	218	230	210	213	208	217	182	185	227	227
L68F2	F	204	336	158	185	192	240	218	230	210	213	208	217	182	185	227	227
L68F3	F	204	348	158	194	180	195	209	218	213	213	214	229	182	197	227	227
L68F4	F	204	336	158	185	192	240	218	230	210	213	208	217	182	185	227	227
L68F5	F	184	220	212	317	186	240	209	218	213	216	202	217	182	203	227	227
L74F1	F	224	224	158	317	186	189	227	236	198	219	205	211	191	191	227	227
L78F1	G	184	184	149	197	195	198	212	227	198	213	211	232	182	203	227	227
L78F2	G	184	184	149	197	195	198	212	227	198	213	211	232	182	203	227	227
L78F3	G	184	184	194	317	192	195	209	212	210	213	202	217	182	191	227	227
L78F4	G	184	208	206	317	195	225	209	212	210	213	202	202	182	203	227	227
L78F5	G	184	184	161	203	183	192	212	212	219	219	202	229	182	182	211	227
L78F6	G	184	204	161	185	186	234	206	212	216	216	202	232	191	203	227	227
L78F7	G	184	184	149	197	195	198	212	227	198	213	211	232	182	203	227	227
L78F8	G	184	212	194	194	186	195	212	215	210	219	217	217	182	191	211	227
L78F9	G	204	212	176	194	186	195	215	224	210	219	217	217	182	182	227	227
L78F10	G	204	204	197	215	186	225	209	212	198	213	232	232	182	203	211	227
L78F11	G	208	212	203	317	177	183	209	209	198	210	217	229	182	203	227	227
L83F1	H	216	216	185	209	186	228	209	227	210	219	217	217	182	191	207	211
L83F2	H	184	216	158	209	183	186	203	227	219	219	217	217	182	182	211	227
L83F3	H	216	216	185	206	186	195	206	227	198	198	217	229	182	182	227	259
L83F4	H	184	216	185	209	186	195	209	227	198	219	217	229	182	182	227	259
L84F1	H	184	184	158	209	180	228	209	212	198	216	208	217	182	203	211	227
L84F2	H	184	216	206	209	180	243	206	215	213	213	208	217	182	191	211	227
L84F3	H	216	220	176	185	198	231	209	209	219	219	202	229	182	191	227	227
L84F4	H	216	228	188	209	183	228	203	218	213	213	217	241	182	206	227	227
L84F5	H	184	216	206	209	180	243	206	215	213	213	208	217	182	191	211	227
L84F6	H	216	216	158	206	183	222	203	218	213	219	220	232	182	182	227	227
L84F7	H	184	216	206	209	180	243	206	215	213	213	208	217	182	191	211	227
L84F8	H	184	216	206	209	180	243	206	215	213	213	208	217	182	191	211	227
L84F9	H	184	184	158	200	180	186	209	227	198	216	208	217	182	182	227	227
L85F1	I	204	204	209	215	180	210	209	215	213	219	217	220	182	182	211	227
L85F2	I	204	336	179	194	177	186	212	224	198	213	202	238	182	182	227	227
L85F3	I	220	344	206	209	180	210	209	209	213	219	208	238	182	182	227	259
L85F4	I	184	184	176	209	228	228	227	230	213	216	217	238	182	191	211	227
L85F5	I	204	204	203	206	183	198	209	212	210	213	208	229	182	182	207	227
L85F6	I	204	336	158	197	189	231	215	215	219	219	238	241	182	182	227	227
L85F7	I	184	204	176	176	183	201	218	221	210	216	202	217	182	182	227	227
L85F8	I	220	344	155	209	195	234	221	227	204	216	217	241	182	182	207	211
L85F9	I			158	176			215	215					182	191	227	227
L88F1	I	184	184	179	209	198	201	221	221	213	219	208	229	182	182	227	227
L88F2	I	208	220	158	209	186	189	209	209	210	213	229	241	182	191	207	227
L88F3	I	204	208	176	206	186	189	206	209	204	213	217	238	182	182	211	227
L88F4	I	216	336	176	209	228	228	200	221	204	216	211	229	182	182	227	259
L88F5	I	204	232	185	215	189	189	209	215	213	219	208	229	182	191	227	227
L88F6	I	204	220	185	236	180	234	209	215	210	213	229	229	182	191	227	227
L88F7	I	184	336	206	212	228	237	218	227	216	216	217	220	182	182	227	227
L88F8	I	336	344	158	209	183	195	209	221	210	219	217	229	182	203	227	227
L88F9	I	204	208	191	215	180	198	215	224	198	213	202	229	182	182	211	227
L89F1	D	184	204	212	212	195	237	206	215	210	216	217	217	182	182	227	227
L89F2	D	204	204	212	212	186	195	209	215	210	216	229	229	182	182	227	227
L90F1	D	184	204	212	212	189	195	215	215	210	216	217	217	182	182	227	271
L90F2	D	212	216	158	197	189	246	221	224	210	216	229	229	182	191	211	227
L90F3	D	184	208	158	158	186	186	215	215	198	207	238	241	182	203	227	227
L90F4	D	184	212	185	194	180	234	209	209	213	216	217	217	182	203	227	227
L90F5	D	204	212	209	317	180	195	209	209	207	210	217	241	182	191	211	259
L94F1	J	196	216	161	185	183	186	212	224	210	219	202	229	182	182	227	227
L94F2	J	184	220	185	185	186	189	209	212	213	213	229	244	179	182	227	227
L94F3	J	216	228	185	206	177	231	209	212	213	216	229	229	182	191	211	211
L94F4	J	224	224	206	209	180	189	209	212	198	213	202	202	182	182	211	227
L94F5	J	204	204	173	209	180	183	209	230	213	216	217	217	182	182	211	227
L94F6	J	204	216	206	212	195	228	209	230	213	213	229	229	182	191	215	227
L94F7	J	204	212	212	320	189	195	209	209	210	213	217	229	182	182	211	211
L94F8	J	184	224	176	206	183	255	215	215	213	219	229	238	182	203	227	227
L94F9	J	204	216	206	212	195	228	209	230	213	213	229	229	182	191	215	227
L94F10	J	196	224	185	209	186	195	224	224	201	219	217	229	182	182	227	227
L94F11	J	188	204	185	320	183	219	209	218	213	219	217	229	182	182	227	227
L94F12	J	204	216	206	209	183	186	212	215	219	219	202	202	191	203	227	227
L94F13	J	204	220	206	209	183	219	209	209	210	210	217	217	182	188	211	271
L94F14	J	220	220	185	185	189	228	209	212	213	213	217	229	182	191	227	227
L94F15	J	196	224	185	209	186	195	224	224	201	219	217	229	182	182	227	227
L94F16	J	204	216	209	212	180	183	209	221	210	219	229	241	188	203	227	227
L94F17	J	204	216			189	189	206	209	201	201	202	202	182	182	211	211
L94F18	J	216	228	185	206	177	231	209	212	213	216	229	229	182	191	211	211
L94F19	J	204	216	206	212	195	228	209	230	213	213	229	229	182	191	215	227
L94F20	J	184	244	149	185	189	195	206	209	213	213	202	217	191	191	227	227
L94F21	J	184	220	185	185	186	189	209	212	213	213	229	244	179	182	227	227
L94F22	J	184	204	161	209	183	222	209	209	213	219	202	229	182	191	227	227
L94F23	J	204	216	206	212	195	228	209	230	213	213	229	229	182	191	215	227
L94F24	J	184	184	173	206	186	186	209	227	213	219	229	229	179	182	227	227
L94F25	J	204	204	173	209	180	183	209	230	213	216	217	217	182	182	211	227
L94F26	J	204	216	209	212	180	183	209	221	210	219	229	241	188	203	227	227
L94F27	J	224	224	206	209	180	189	209	212	198	213	202	229	182	182	211	227
L94F28	J	212	224	185	185	189	195	206	209	213	213	217	238	182	182	211	211
L94F29	J	184	212	176	191	180	195	209	215	213	213	229	229	182	182	211	227
L94F30	J	204	204	173	209	180	183	209	230	213	216	217	217	182	182	211	227
L94F31	J	204	204	185	320	183	255	209	209	198	213	217	229	191	203	227	227
L94F32	J	184	204	149	209	195	219	209	209	210	216	202	217	182	182	227	227
L94F34	J	232	232	158	209	183	231	215	218	213	219	217	220	191	203	227	227
L94F33	J
L94F35	J	204	204	185	206	183	228	209	209	213	219	217	229	182	203	227	227
L94F36	J	184	204	185	209	195	255	215	215	210	219	217	229	182	191	211	227
L94F37	J	184	244	149	185	189	195	206	209	213	213	202	217	191	191	227	227
L94F38	J	204	328	200	320	186	240	224	224	201	213	229	229	182	182	227	227
L94F39	J	184	184	173	206	186	186	209	227	213	219	229	229	179	182	227	227
L94F40	J	184	204	155	185	189	228	209	209	213	213	202	217	179	182	211	227
L94F41	J	184	204	161	209	183	222	209	209	213	219	202	229	182	191	227	227
L94F42	J	184	244	149	185	189	195	206	209	213	213	202	217	191	191	227	227
L94F43	J	184	212	176	191	180	195	209	215	213	213	229	229	182	182	211	227
L94F44	J	204	212	176	209	183	192	209	215	213	213	217	229	203	203	227	227
L94F45	J	204	216	206	212	195	228	209	230	213	213	229	229	182	191	215	227
L94F46	J	204	216	161	185	183	183	209	212	210	213	202	229	182	191	227	227
L94F47	J	216	228	185	206	177	231	209	212	213	216	229	229	182	191	211	211
L94F48	J	224	244	161	185	189	189	206	209	210	213	217	244	182	182	227	263
L94F49	J	204	204	185	212	180	219	209	209	210	210	202	217	182	182	211	227
L94F50	J	220	352	191	206	189	195	206	215	210	219	217	238	182	191	227	227
L94F51	J	184	196	206	209	189	192	206	209	213	213	217	238	182	182	211	275
L94F52	J	204	244	206	209	195	231	206	218	213	213	217	229	182	203	227	227
L94F53	J	204	216	188	209	180	240	209	209	210	216	217	229	182	182	227	227
L94F54	J	212	344	185	185	180	231	218	230	210	213	202	229	191	203	227	227
L94F55	J	212	212	185	209	183	186	212	215	213	243	202	244	182	182	227	227
L94F56	J			206	212					213	213	229	229			215	227
L94F57	J	204	204	206	209	180	231	209	218	219	222	229	229	182	203	211	227
L94F58	J	184	204	176	209	180	234	215	227	213	219	229	238	182	203	227	227
L94F59	J	200	224	185	209	189	228	206	215	207	210	202	238	182	182	211	271
L94F60	J	204	216	206	212	195	228	209	230	213	213	229	229	182	191	215	227
L94F61	J	204	216	206	212	195	228	209	230	213	213	229	229	182	191	215	227
L94F62	J	196	224	185	209	186	195	224	224	201	219	217	229	182	182	227	227
L94F63	J	204	216	185	209	186	219	209	233	213	222	217	229	182	203	211	227
L94F64	J	212	224	185	185	189	195	206	209	213	213	217	238	182	182	211	211
L94F65	J	216	228	185	206	177	231	209	212	213	216	229	229	182	191	211	211
L94F66	J	204	220	185	206	189	231	206	218	216	219	217	241	182	191	211	227
L94F67	J	184	244	149	185	189	195	206	209	213	213	202	217	191	191	227	227
L94F68	J	204	244	206	209	195	231	206	218	213	213	217	229	182	203	227	227
L94F69	J	184	224	149	185	195	237	209	215	210	216	217	229	182	203	227	227
L94F70	J	196	204	185	209	183	192	209	209	210	213	202	229	182	203	227	227
L94F71	J	220	224	206	209	228	231	209	215	204	210	217	229	182	182	227	227
L94F72	J	204	228	185	209	219	231	209	212	213	219	229	229	182	182	211	227
L94F73	J	212	344	185	185	180	231	218	230	210	213	202	229	191	203	227	227
L94F74	J	204	220	206	209	183	231	209	218	210	213	202	217	182	203	211	211
L94F75	J	204	220	185	212	186	219	209	212	210	219	217	217	182	203	211	211
L94F76	J	196	224	185	209	186	195	224	224	201	219	217	229	182	182	227	227
L94F77	J	204	204	206	209	180	231	209	218	219	222	229	229	182	203	211	227
L94F78	J	184	184	200	209	186	237	209	215	201	219	217	229	182	182	227	259
L94F79	J	204	216	209	212	180	183	209	221	210	219	229	241	188	203	227	227
L94F80	J	196	204	185	209	183	192	209	209	210	213	202	229	182	203	227	227
L94F81	J	204	220	155	209	177	225	209	221	198	219	208	217	182	191	211	227
L94F82	J	184	204	155	212	180	183	218	224	216	219	229	229	182	191	211	227
L94F83	J	204	352	209	320	180	195	215	221	213	213	229	238	182	182	227	227
L94F84	J	204	204	173	209	180	183	209	230	213	216	217	217	182	182	211	227
L94F85	J	204	228	185	209	219	231	209	212	213	219	229	229	182	182	211	227
L94F86	J	212	352	185	209	186	231	212	233	213	216	217	238	191	203	211	211
L94F87	J	220	224	185	185	183	237	209	215	210	219	229	229	182	203	227	271
L94F88	J	216	228	185	206	177	231	209	212	213	216	229	229	182	191	211	211
L94F89	J	204	204	155	212	183	228	215	218	213	213	229	229	182	191	227	227
L94F90	J	204	204	155	212	183	228	215	218	213	213	229	229	182	191	227	227
L94F91	J	184	204	161	185	183	222	209	209	210	213	202	217	182	191	227	227
L95F1	J	204	204	185	209	180	183	209	230	210	216	217	217	182	182	211	211
L95F2	J	204	220	209	212	183	189	209	209	210	213	202	202	182	203	211	211
L95F3	J	188	204	185	320	183	219	209	218	213	219	217	229	182	182	227	227
L95F4	J	204	220	185	209	180	189	209	212	213	219	229	244	191	191	211	227
L95F5	J
L95F6	J	184	220	209	209	180	183	209	209	213	219	208	217	182	203	211	227
L95F7	J	184	220	209	209	180	183	209	209	213	219	208	217	182	203	211	227
L95F8	J	220	220	185	185	189	189	206	212	201	213	217	229	191	191	227	227
L95F9	J	204	220	209	212	183	189	209	209	210	213	202	202	182	203	211	211
L95F10	J	184	224	206	209	186	186	209	227	210	213	217	229	179	182	211	227
L95F11	J	224	328	158	209	186	195	224	224	201	219	217	229	182	182	211	271
L95F12	J	204	220	206	209	183	231	209	218	210	213	202	217	182	203	211	211
L95F13	J	204	204	149	320	183	186	209	212	219	243	217	217	179	182	227	227
L95F14	J	204	212	185	185	183	183	209	215	213	213	217	244	182	191	211	211
L95F15	J	204	204	155	212	183	228	215	218	213	213	229	229	182	191	227	227
L95F16	J	204	204	155	212	183	228	215	218	213	213	229	229	182	191	227	227
L95F17	J	196	216	161	185	183	186	212	224	210	219	202	229	182	182	227	227
L95F18	J	204	204	155	212	183	228	215	218	213	213	229	229	182	191	227	227
L95F19	J	204	204	173	209	180	183	209	230	210	213	217	229	182	191	211	227
L95F20	J	204	352	191	206	195	231	215	218	213	243	229	229	182	182	227	227
L97F1	K	204	360	179	188	177	192	209	230	213	219	208	217	191	191	211	211
L99F1	K	204	224	191	194	180	189	200	230	210	213	217	238	203	203	227	227
L100F1	K	220	220	185	209	186	195	209	215	213	222	217	229	182	182	211	211
L100F2	K	204	220	209	320	186	234	215	227	198	222	217	229	182	203	211	227
L103F1	K	220	224	209	326	216	234	212	227	207	225	229	238	182	191	227	227
L103F2	K	204	224	176	326	186	216	209	212	210	219	229	229	191	203	211	211
L103F3	K	184	204	212	212	189	252	209	212	213	222	202	232	182	182	211	211
L103F4	K	204	204	206	224	177	198	209	221	213	213	202	229	191	203	227	227
L103F5	K	204	204	206	224	177	198	209	221	213	213	202	229	191	203	227	227
L103F6	K	204	204	206	224	177	198	209	221	213	213	202	229	191	203	227	227
L104F1	K	204	220	188	326	195	216	209	209	213	213	217	226	203	203	211	227
L104F2	K	204	224	176	326	186	216	209	212	210	219	229	229	191	203	211	211
L104F3	K	220	224	176	209	186	192	209	209	213	219	229	229	182	203	227	227
L104F4	K	204	220	188	326	195	216	209	209	213	213	217	226	203	203	211	227
L104F5	K	204	204	209	209	192	198	215	221	213	213	202	217	182	203	227	227
L105F1	K	204	232	206	206	183	192	215	230	216	219	211	238	182	182	227	227
L105F2	K	184	204	158	185	195	195	200	218	213	216	202	208	182	191	227	227
L105F3	K	204	220	185	203	186	216	209	209	210	213	232	238	182	182	211	227
L105F4	K	208	220	176	197	189	192	215	236	198	198	202	202	182	182	211	227
L105F5	K	220	220	185	197	186	195	215	221	198	216	217	238	182	203	211	227
L105F6	K	204	208	185	185	186	237	209	209	204	213	217	229	203	203	211	227
L105F7	K	184	204	185	191	195	195	200	218	213	216	202	208	182	191	227	227
L105F8	K	204	220	176	212	189	216	200	209	213	222	202	217	182	191	227	227
L105F9	K	204	340	176	185	234	237	209	224	216	219	208	229	191	203	211	227
L105F10	K	220	220	185	197	195	198	221	221	198	210	202	238	191	203	211	227
L105F11	K	204	216	185	224	177	183	209	209	213	216	202	238	182	203	227	227
L105F12	K	204	204	179	179	183	183	212	215	213	213	229	238	191	203	211	227
L105F13	K	204	220	194	206	186	195	200	215	213	219	229	229	182	182	211	211
L105F14	K	220	224	176	182	195	225	215	224	210	216	217	232	182	182	227	227
L105F15	K	204	232	206	206	183	192	215	230	216	219	211	238	182	182	227	227
L105F16	K	220	224	158	185	192	228	209	233	213	213	217	238	203	203	227	259
L112F1	K	204	220	185	206	195	198	200	221	204	216	208	238	182	182	211	227
L112F2	K	204	216	194	209	183	195	209	209	213	219	229	238	182	191	227	227
L112F3	K	208	340	185	185	195	237	209	215	213	216	217	229	182	191	211	227
L112F4	K	204	220	182	206	192	225	209	218	198	210	211	217	182	182	211	211
L112F5	K	204	216	176	206	198	234	221	224	213	219	202	208	203	203	227	227
L115F1	K	188	204	185	326	198	252	209	215	213	225	217	217	182	203	227	227
L115F2	K	216	220	185	185	183	228	209	209	213	219	208	217	182	191	227	227
L119F1	K	204	204	185	209	189	192	200	215	213	216			179	182
L119F2	K	204	224	158	185	186	201	209	218	216	219	202	217	182	182	227	259
L119F3	K	204	220	185	197	192	195	215	221	198	198	202	238	182	191	227	227
L119F5	K
L119F4	K	204	224	176	326	189	216	200	212	210	219	217	229	203	203	211	211
L119F6	K	204	204	185	209	192	195	200	215	213	216	229	238	182	182	227	227
L119F7	K	204	220	185	197	192	195	215	221	198	198	202	238	182	191	227	227
L119F8	K	220	224	194	209	192	234	209	227	207	219	202	229	182	203	227	227
L119F9	K	204	204	179	188	177	192	209	230	213	219	208	217	191	191	211	227
L119F10	K	204	204	206	224	177	198	209	221	213	213	202	229	191	203	227	227
L119F11	K	184	204	185	203	177	189	200	209	210	213	202	229	182	182	227	227
L119F12	K	216	220	185	194	180	186	212	215	213	216	229	229	182	182	211	227
L119F13	K	204	224	176	176	186	216	209	212	210	219	229	229	191	203	211	211
L119F14	K	184	212	158	326	195	198	203	230	213	219	217	217	203	203	207	227
L119F15	K	204	220	185	197	192	195	215	221	198	198	202	238	182	191	227	227
L119F16	K	220	220	185	197	186	198	215	221	210	216	217	238	182	203	211	227
L119F17	K	204	220	185	197	192	195	215	221	198	198	202	238	182	191	227	227
L119F18	K	204	204	206	224	177	198	209	221	213	213	202	229	191	203	227	227
L119F19	K	204	360	179	188	177	192	209	230	213	219	208	217	191	191	211	211
L119F20	K	204	220	185	197	192	195	215	221	198	198	202	238	182	191	227	227
L119F21	K	204	204	194	203	186	195	200	209	210	210	217	229	182	203	227	227
L119F22	K	204	224	176	326	186	216	209	212	210	219	229	229	191	203	211	211
L119F23	K	204	216	197	326	195	198	221	230	210	213	217	217	182	203	227	227
L119F24	K	216	220	185	194	180	186	212	215	213	216	229	229	182	182	211	227
L119F25	K	204	224	176	326	186	216	209	212	210	219	229	229	191	203	211	211
L119F26	K	208	216	176	206	189	195	209	236	198	213	202	229	182	182	211	227
L120F1	L	224	232	194	209	183	186	209	209	201	207	238	238	182	182	227	227
L128F1	J	204	204	185	209	177	180	209	209	213	213	217	229	182	191	227	271
L128F2	J	204	204	161	209	189	192	206	209	210	216	217	229	191	203	227	227
L128F3	J	204	216	185	191	192	237	209	215	213	213	229	229	182	182	227	227
L128F4	J	204	216	209	212	189	234	206	209	201	213	202	202	182	182	211	271
L128F5	J	184	220	185	212	186	237	212	215	213	213	217	229	182	203	211	227
L128F6	J	184	184	209	209	180	189					217	229	182	191	211	211
L128F7	J	212	216	161	185	183	231	209	218	213	243	217	229	179	182	227	227
L128F8	J	224	352	161	209	189	234	206	224	213	213	202	217	182	182	211	227
L128F9	J	204	204	203	209	183	219	209	209	216	219	202	217	182	203	211	227
L128F10	J	204	204	185	209	183	189	206	215	210	213	229	238	182	182	227	271
L128F11	J	204	216	155	320	195	240	215	230	210	213	202	244	182	191	211	215
L128F12	J	204	204	206	209	180	231	209	218	219	222	229	229	182	203	211	227
L128F13	J	184	204	185	317	183	237	209	215	219	225	217	238	182	182	211	211
L128F14	J	184	204	191	320	189	240	212	224	210	216	217	229	182	191	227	227
L128F15	J	184	352	176	209	195	222	209	215	213	219	217	229	182	203	211	227
L128F16	J	204	204	155	185	177	240	209	215	198	210	217	229	182	191	211	215
L129F1	J	188	204	185	206	189	240	221	221	210	213	217	229	182	182	211	211
L131F1	J	184	204	161	185	183	222	209	209	210	219	202	229	182	182	211	227
L131F2	J	204	224	206	209	186	228	200	206	204	213	217	229	182	191	227	227
L131F3	J	184	320	185	209	189	195	215	227	210	213	217	229	179	203	227	227
L131F4	J	204	216	188	209	180	240	209	209	210	216	217	229	182	182	227	227
L131F5	J	184	204	176	209	189	222	209	212	213	219	202	217	182	191	211	227
L131F6	J	184	212	176	185	234	246	209	224	198	213	202	217	182	182	211	227
L131F7	J	184	224	176	206	183	255	215	215	213	219	229	238	182	203	227	227
L131F8	J	204	216	161	185	183	183	209	212	210	213	202	229	182	191	227	227
L131F9	J	184	224	176	206	183	255	215	215	213	219	229	238	182	203	227	227
L131F10	J	184	204	161	185	183	222	209	209	210	219	202	229	182	182	211	227
L131F11	J	204	204	155	185	177	240	209	215	198	213	229	244	182	191	211	227
L131F12	J	204	204	146	209	189	240	215	221	216	222	202	238	179	182	227	227
L131F13	J	184	224	176	206	183	255	215	215	213	219	229	238	182	203	227	227
L131F14	J	204	336	185	206	186	195	209	224	213	219	217	229	182	191	227	227
L131F15	J	184	224	176	206	183	255	215	215	213	219	229	238	182	203	227	227
L131F16	J	204	220	209	212	183	189	209	209	210	213	202	202	182	203	211	211
L131F17	J	204	216	206	209	183	186	209	212	213	243	208	217	182	191	211	271
L131F18	J	184	224	206	209	186	186	209	227	210	213	217	229	179	182	211	227
L131F19	J	232	232	158	209	183	231	215	218	213	219	217	220	191	203	227	227
L131F20	J	184	204	161	185	183	222	209	209	210	219	202	229	182	182	211	227
L131F21	J	232	232	158	209	183	231	215	218	213	219	217	220	191	203	227	227
L131F22	J	204	216	188	209	180	240	209	209	210	216	217	229	182	182	227	227
L131F23	J	188	204	185	209	189	219	209	212	213	219	229	229	203	203	227	227
L131F24	J	184	204	191	320	180	231	209	215	213	219	217	238	182	203	215	227
L131F25	J	184	224	176	206	183	255	215	215	213	219	229	238	182	203	227	227
L131F26	J	184	224	206	209	186	186	209	227	210	213	217	229	179	182	211	227
L131F27	J	232	232	158	209	183	231	215	218	213	219	217	220	191	203	227	227
L131F28	J	204	216	209	209	183	183	209	212	213	219	217	229	182	191	211	227
L131F29	J	184	204	176	209	189	222	209	212	213	219	202	217	182	191	211	227
L131F30	J	184	204	161	185	183	222	209	209	210	219	202	229	182	182	211	227
L131F31	J	184	204	161	185	183	222	209	209	210	219	202	217	182	191	227	271
L131F32	J	204	204	146	209	189	240	215	221	216	222	202	238	179	182	227	227
L131F33	J	232	232	158	209	183	231	215	218	213	219	217	220	191	203	227	227
L131F34	J	204	220	209	209	180	189	209	212	213	213	217	229	182	182	211	211
L131F35	J	196	216	161	185	183	186	212	224	210	219	202	229	182	182	227	227
L131F36	J	232	232	158	209	183	231	215	218	213	219	217	220	191	203	227	227
L131F37	J	188	204	185	191	183	192	209	212	213	219	217	229	182	191	211	227
L131F38	J	184	204	176	209	189	222	209	212	213	219	202	217	182	191	211	227
L131F39	J	204	204	146	209	189	240	215	221	216	222	202	238	179	182	227	227
L131F40	J	184	220	209	209	186	195	215	227	207	219	217	229	179	203	227	227
L131F41	J	184	212	176	185	234	246	209	224	198	213	202	217	182	182	211	227
L131F42	J	204	204	185	209	180	183	209	230	210	216	217	217	182	182	211	211
L131F43	J	204	244	209	209	180	195	206	209	213	213	217	229	182	182	211	211
L131F44	J	204	352	191	206	195	231	215	218	213	243	229	229	182	182	227	227
L131F45	J	184	204	161	185	183	222	209	209	210	219	202	229	182	182	211	227
L131F46	J	204	216	188	209	180	240	209	209	210	216	217	229	182	182	227	227
L131F47	J	204	352	206	209	195	219	209	215	213	219	217	229	182	182	211	211
L131F48	J	184	204	161	185	183	222	209	209	210	219	202	229	182	182	211	227
L131F49	J	184	204	161	185	183	222	209	209	210	219	202	217	182	191	227	271
L131F50	J	184	224	176	206	183	255	215	215	213	219	229	238	182	203	227	227
L131F51	J	188	204	185	191	183	192	209	212	213	219	217	229	182	191	211	227
L131F52	J	204	204	149	320	183	186	209	212	219	243	217	217	179	182	227	227
L131F53	J	204	216	188	209	180	240	209	209	210	216	217	229	182	182	227	227
L131F54	J	232	232	158	209	183	231	215	218	213	219	217	220	191	203	227	227
L131F55	J	204	220	209	212	183	189	209	209	210	213	202	202	182	203	211	211
L131F56	J	232	232	158	209	183	231	215	218	213	219	217	220	191	203	227	227
L131F57	J	184	216	209	209	177	237	209	215	213	216	217	229	191	203	211	227
L131F58	J	184	224	176	206	183	255	215	215	213	219	229	238	182	203	227	227
L131F59	J	184	204	161	185	183	222	209	209	210	219	202	229	182	182	211	227
L131F60	J	184	204	161	185	183	222	209	209	210	219	202	229	182	182	211	227
L132F1	J	204	204	185	320	240	255	215	215	210	213	217	229	182	203	211	227
L132F2	J	204	220	185	209	180	189	209	209	207	219	202	217	182	182	211	227
L132F3	J	204	204	185	320	240	255	215	215	210	213	217	229	182	203	211	227
L132F4	J	204	220	209	209	180	189	209	212	213	213	217	229	182	182	211	211
L132F5	J	204	232	191	209	183	234	215	227	213	213	229	238	182	191	211	227
L132F6	J	184	224	185	206	189	189	206	215	204	216	217	244	182	191	227	227
L132F7	J	204	204	161	209	189	192	206	209	210	216	217	229	191	203	227	227
L132F8	J	184	204	209	320	180	219	209	215	198	219	202	238	200	203	211	227
L132F9	J	204	204	161	209	189	192	206	209	210	216	217	229	191	203	227	227
L132F10	J	184	204	155	209	183	219	209	218	213	213	217	229	182	191	211	211
L132F11	J	204	352	191	206	195	231	215	218	213	243	229	229	182	182	227	227
L132F12	J	204	204	185	320	240	255	215	215	210	213	217	229	182	203	211	227
L132F13	J	204	204	176	185	186	186	209	224	210	213	202	202	182	182	227	227
L132F14	J	204	204	185	320	240	255	215	215	210	213	217	229	182	203	211	227
L132F15	J	184	184	173	206	186	186	209	227	213	219	229	229	179	182	227	227
L132F16	J	204	220	185	209	228	231	209	209	210	216	217	229	182	182	211	227
L132F17	J	184	204	176	209	189	222	209	212	213	219	202	217	182	191	211	227
L132F18	J	184	184	200	209	186	237	209	215	201	219	217	229	182	182	227	259
L132F19	J	184	204	185	191	186	240	212	224	210	216	217	229	182	191	211	227
L132F20	J	204	212	185	209	183	192	209	209	210	213	217	238	182	203	227	227
L132F21	J	204	216	155	185	183	195	209	230	213	213	229	229	182	182	211	227
L132F22	J	204	204	185	206	189	231	209	221	204	216	217	229	182	182	227	227
L132F23	J	204	204	161	209	189	192	206	209	210	216	217	229	191	203	227	227
L132F24	J	188	204	185	191	183	192	209	212	213	219	217	229	182	191	211	227
L132F25	J	220	220	185	185	189	228	209	212	213	213	217	229	182	191	227	227
L132F26	J	184	204	209	320	180	219	209	215	198	219	202	238	200	203	211	227
L132F27	J	204	204	155	212	177	183	209	215	210	213	229	229	182	191	227	227
L133F1	M	184	204	158	176	186	195	209	221	204	216	217	229	182	182	227	227
L133F2	M	188	204	176	209	180	195	209	230	213	213	202	229	182	191	227	227
L133F3	M	204	208	209	209	192	195	209	227	210	213	202	202	182	182	227	227
L134F1	M	184	184	206	317	186	186	221	221	204	210	202	217	182	191	227	259
L136F1	J	204	216	206	206	186	231	209	212	216	243	217	217	191	203	211	227
L137F1	J	224	308	155	185	189	225	206	218	213	213	202	238	182	203	227	271
L137F2	J	188	204	185	209	189	219	209	212	213	219	229	229	203	203	227	227
L137F3	J	204	204	191	209	183	183	209	209	210	213	217	229	191	200	211	227
L137F4	J	204	336	191	209	186	189	212	224	216	216	202	229	182	182	227	227
L137F5	J	184	216	206	209	189	222	209	212	210	213	202	229	182	191	227	227
L138F1	J	184	184	200	209	186	237	209	215	201	219	217	229	182	182	227	259
L138F2	J	204	216	185	206	177	183	209	209	198	213	217	229	182	182	215	227
L138F3	J	220	220	185	185	189	189	206	212	201	213	217	229	191	191	227	227
L138F4	J	204	336	185	206	186	195	209	224	213	219	217	229	182	191	227	227
L138F5	J	184	184	209	320	186	222	209	209	210	216	217	229	182	182	211	259
L138F6	J	204	336	185	206	186	195	209	224	213	219	217	229	182	191	227	227
L138F7	J	204	216	155	185	183	195	209	230	213	213	229	229	182	182	211	227
L138F8	J	204	220	185	185	234	234	209	227	213	216	202	229	203	203	227	227
L139F1	J	184	204	191	209	180	186	209	209	213	222	217	235	182	182	227	227
L139F2	J	220	220	185	209	189	195	206	215	201	213	229	244	191	191	211	275
L139F3	J	224	352	209	209	189	234	206	224	213	213	217	235	182	182	211	211
L139F4	J	212	224	185	185	189	195	206	209	213	213	217	238	182	182	211	211
L140F1	N	184	184	209	221	189	237	209	230	213	216	229	232	182	182	211	227
L140F2	N	184	204	203	215	180	186	209	224	210	222	202	238	182	203	211	231
L140F3	N	188	208	158	314	180	186	212	218	213	213	208	232	182	203	211	227
L140F4	N	184	204	209	221	186	189	209	224	213	216	232	238	182	182	207	227
L140F5	N	208	212	194	206	186	195	209	212	198	216	214	229	182	182	211	227
L140F6	N	212	220	194	197	192	201	209	212	213	216	202	217	182	182	211	227
L140F7	N	220	220	209	215	183	243	218	230	216	216	202	217	182	182	211	227
L140F8	N	224	340	179	209	186	189	215	224	213	219	202	217	182	203	211	227
L140F9	N	188	212	203	206	195	228	209	227	210	213	229	235	182	182	227	271
L140F10	N	208	224	158	203	186	240	209	212	213	219	217	217	182	182	227	227
L140F11	N	204	224	206	221	192	225	209	218	213	216	217	217	191	203	227	227
L140F12	N	216	216	167	191	192	195	212	212	213	213	211	217	182	182	211	227
L140F13	N	184	212	179	215	186	228	209	209	213	222	217	232	182	182	231	271
L140F14	N	184	204	185	206	195	195	215	227	213	216	217	229	182	203	211	227
L140F15	N	204	224	179	314	183	222	200	230	210	210	202	229	182	203	227	227
L140F16	N	184	224	206	314	180	234	209	209	210	213	208	229	182	191	211	227
L140F17	N	204	204	209	314	186	249	209	218	213	222	229	238	182	203	227	227
L140F18	N	188	208	158	314	180	186	212	218	213	213	208	232	182	203	211	227
L140F19	N	204	216	209	209	180	195	215	227	213	213	202	217	182	182	227	271
L142F1	N	212	224	158	206	189	192	209	209	213	216	202	208	182	203	211	227
L142F2	N	216	232	203	206	192	237	212	230	216	219	217	238	182	191	227	227
L142F3	N	204	212	203	209	186	189	209	218	198	210	217	238	182	182	211	275
L142F4	N	212	224	158	206	189	192	209	209	213	216	202	208	182	203	211	227
L142F5	N	204	212	203	209	186	189	209	218	198	210	217	238	182	182	211	275
L142F6	N	204	220	161	203	189	192	206	209	210	213	202	202	182	203	211	227
L142F7	N	184	208	194	209	186	186	209	224	213	213	217	238	182	182	207	227
L142F8	N	212	224	158	206	189	192	209	209	213	216	202	208	182	203	211	227
L142F9	N	212	224	158	206	189	192	209	209	213	216	202	208	182	203	211	227
L143F1	N	204	228	185	203	225	228	209	215	216	219	202	217	182	182	227	227
L144F1	N	212	212	164	209	186	186	218	218	198	213	217	232	182	203	227	227
L145F1	N	184	204	206	209	180	228	209	212	213	213	217	217	182	203	227	227
L145F2	N	212	220	194	206	192	195	209	209	210	213	202	232	182	182	227	227
L145F3	N	188	224	167	203	177	192	209	209	213	219	217	238	191	203	211	227
L145F4	N	184	216	194	203	195	234	209	230	213	216	232	238	191	191	227	227
L145F5	N	216	224	188	212	180	234	209	230	210	213	232	238	182	203	227	227
L145F6	N	184	188	215	272	192	198	209	224	213	216	202	202	182	182	211	227
L145F7	N	188	204	173	179	192	237	209	227	207	213	217	238	182	182	211	211
L147F1	N	208	328	164	305	192	198	209	215	198	216	208	229	182	182	227	227
L148F1	N	204	208	197	314	180	198	215	230	216	216	202	229	182	191	227	227
L148F2	N	184	220	185	185	180	186	218	230	213	222	217	229	182	203	211	211
L148F3	N	204	216	185	215	189	237	209	212	216	216	217	232	182	182	211	227
L148F4	N	204	216	218	218	180	234	200	209	213	213	217	232	182	182	227	227
L148F5	N	184	220	206	206	183	195	209	224	213	219	217	217	182	182	211	211
L148F6	N	184	204	194	206	180	186	218	230	213	213	229	238	182	203	227	227
L148F7	N	204	332	194	209	183	192	212	218	210	210	217	238	203	203	227	271
L148F8	N	184	220	206	206	183	195	209	224	213	219	217	217	182	182	211	211
L148F9	N	204	220	209	209	180	195	203	209	213	216	202	202	182	182	227	275
L148F10	N	184	224	164	194	183	186	212	227	213	216	217	217	182	182	227	227
LAF1	n.a.	188	220	149	317	177	192	215	221	198	207	202	226	182	203	227	227
LAF2	n.a.	184	204	185	188	225	249	221	224	213	219	208	217	203	206	227	227
LAF3	n.a.	184	188	206	320	186	249	218	221	213	219	202	217	182	203	227	231
LAF4	n.a.	188	204	206	317	186	219	209	218	198	207	202	217	182	203	227	227
LAF5	n.a.	188	220	209	317	177	186	218	221	213	213	229	238	182	203	227	227
LAF6	n.a.	188	204	185	212	189	192	209	221	207	219	202	238	203	206	211	227
LAF7	n.a.	204	204	209	212	177	192	221	221	210	210	202	226	182	203	227	227
LAF8	n.a.	188	224	191	314	189	249	221	221	198	219	202	229	182	191	227	227
LAF9	n.a.	216	224	200	317	186	234	209	218	207	213	202	241	182	203	211	227
LAF10	n.a.	204	208	209	209	177	189	215	221	198	213	202	229	182	182	227	227
LAF11	n.a.	204	204	209	212	192	231	221	233	207	213	202	217	191	203	211	227
LBF1	n.a.	184	220	209	209	186	234	224	224	213	213	208	217	182	182	227	227
LBF2	n.a.	184	224	209	212	183	186	215	218	213	213	217	238	182	182	211	227
LBF3	n.a.	184	204	194	194	228	243	215	221	213	216	217	232	182	203	211	227
LBF4	n.a.	216	336	176	209	186	237	206	218	213	216	217	229	182	182	227	227
LFF1	n.a.	204	352	191	206	195	231	215	218	213	243	229	229	182	182	227	227
LJF1	n.a.	204	216	185	194	180	195	209	209	213	213	217	238	182	203	211	275
LJF2	n.a.	204	216	185	194	180	195	209	209	213	213	217	238	182	203	211	275
LJF3	n.a.	208	208	158	209	228	228	230	230	201	216	208	229	182	191	211	211
LMF1	n.a.	204	216	176	206	183	249	209	230	204	213	229	232	182	182	211	227
LMF2	n.a.	332	332	191	191	180	237	221	230	198	213	217	229	182	191	211	227
LMF3	n.a.	204	204	191	200	180	198	215	221	198	198	208	232	182	191	227	227
LMF4	n.a.	204	204	176	206	192	237	212	215	213	213	217	229	182	191	211	227
LMF5	n.a.	332	332	191	206	180	186	221	221	198	198	232	232	182	191	227	227
LMF6	n.a.	204	332	206	206	198	249	209	227	198	210	217	229	191	191	211	227
LMF7	n.a.	204	228	206	206	186	192	212	221	210	216	202	229	182	191	211	227
LMF8	n.a.	204	204	191	200	186	192	212	227	213	213	217	232	182	182	211	211
LMF9	n.a.	204	204	200	203	192	237	215	215	210	216	217	232	182	191	211	227
LMF10	n.a.	204	204	200	206	180	180	215	233	210	216	217	229	182	182	227	227
LNF1	O	204	216	149	209	183	183	227	227	213	213	202	217	182	203	211	227
LNF2	O	204	220	149	317	183	186	209	227	216	219	202	229	182	191	211	227
LNF3	O	212	220	209	317	186	195	209	227	210	219	202	229	182	191	211	211
LNF4	O	204	220	185	209	183	186	209	227	210	213	202	229	191	191	211	227
LNF5	O	220	220	209	209	186	195	209	230	210	216	202	229	182	191	211	227
LNF6	O	204	332	149	212	183	195	200	227	213	216	202	202	182	191	211	227
LNF7	O	216	220	149	179	186	198	209	209	213	213	202	217	182	191	227	227
LNF8	O	220	220	209	317	186	195	209	209	210	219	202	229	182	203	211	227
LNF9	O	216	220	149	209	195	198	209	227	216	219	217	229	182	182	211	227
LNF10	O	220	220	209	212	195	195	209	227	195	210	202	202	203	203	211	211
LNF11	O	220	224	209	209	186	195	209	230	213	219	202	229	182	182	227	227
LNF12	O	220	220	209	212	195	195	209	227	195	210	202	202	203	203	211	211
LNF13	O	220	220	209	317	186	186	209	209	210	219	202	229	191	191	211	211
LNF14	O	220	220	317	317	186	195	209	209	216	219	202	229	191	203	211	227
LNF15	O	220	224	209	317	186	195	209	230	213	219	202	229	182	182	227	227
LNF16	O	204	220	185	209	183	186	209	227	210	213	202	229	191	191	211	227
LNF17	O	220	220	209	209	186	195	209	230	210	216	202	229	182	191	211	227
LNF18	O	216	220	149	179	186	198	209	209	213	213	202	217	182	191	227	227
LNF19	O	212	220	209	317	186	195	209	227	210	219	202	229	182	203	211	227
LNF20	O	220	224	179	206	186	195	209	230	216	219	202	202	182	203	211	211
LNF21	O
LNF22	O	220	224	209	317	186	195	209	230	213	219	202	229	182	182	227	227
LNF23	O	220	220	209	209	186	195	209	209			202	229	182	203	211	227
LNF24	O	204	216	185	317	183	198	209	227	216	216	202	217	182	191	211	227
LNF25	O	220	220	209	209	186	195	209	230	210	216	202	229	182	191	211	227
LNF26	O	204	216	185	317	183	198	209	227	216	216	202	217	182	191	211	227
LNF27	O	204	332	149	212	183	195	200	227	213	216	202	202	182	191	211	227
LNF28	O	204	332	149	317	183	195	200	227	216	216	202	217	182	203	211	227
LNF29	O	220	220	209	212	195	195	209	227	195	210	202	202	203	203	211	211
LNF30	O	204	220	185	209	183	186	209	227	210	213	202	229	191	191	211	227
LNF31	O	204	220	185	209	183	186	209	227	210	213	202	229	191	191	211	227
LNF32	O	216	220	149	179	186	198	209	209	213	213	202	217	182	191	227	227
LNF33	O	204	220	209	317	186	198	209	209	210	213	202	202	182	203	211	227
LNF34	O	220	220	317	317	186	186	209	209	213	219	202	229	182	203	211	227
LNF35	O	204	220	185	209	183	186	209	227	210	213	202	229	191	191	211	227
LNF36	O	204	332	149	212	183	195	200	227	213	216	202	202	182	191	211	227
LNF37	O	220	220	209	209	186	195	209	230	210	216	202	229	182	191	211	227
LNF38	O	220	220	317	317	186	186	209	209	210	219	202	229	191	191	211	211
LNF39	O	204	332	149	212	183	195	200	227	213	216	202	202	182	191	211	227
LNF40	O	220	224	209	209	186	195	209	230	213	219	202	229	182	182	227	227
LNF41	O	220	220	209	209	186	195	209	230	210	216	202	229	182	191	211	227
LNF42	O	212	220	209	317	186	195	209	227	210	219	202	229	182	191	211	211
LNF43	O	204	220	149	149	183	186	209	227	204	213	217	217	191	203	227	227
LNF44	O	220	220	209	209	195	195	209	230	210	216	202	202	191	191	227	227
LNF45	O	204	220	185	209	183	186	209	227	210	213	202	229	191	191	211	227
LNF46	O	204	220	212	212	183	186	209	227	213	216	202	229	182	191	211	211
LOF1	O	204	332	149	212	183	195	200	227	213	216	202	202	182	191	211	227
LOF2	O	204	220	212	317	183	186	209	227	216	219	217	229	182	203	211	227
LOF3	O	204	332	149	212	183	195	200	227	213	216	202	202	182	191	211	227
LOF4	O	204	216	185	317	183	198	209	227	216	216	202	217	182	191	211	227
LOF5	O	204	332	149	212	183	195	200	227	213	216	202	202	182	191	211	227
LOF6	O	220	332	209	212	186	195	200	209	216	216	202	229	191	203	211	211
LOF7	O	220	224	317	317	183	195	209	227	195	216	202	208	182	191	211	211
LOF8	O	212	220	209	317	186	195	209	227	210	219	202	229	182	203	211	227
LOF9	O	204	216	185	317	183	198	209	227	216	216	202	217	182	191	211	227
LOF10	O	204	216	185	317	183	198	209	227	216	216	202	217	182	191	211	227
LOF11	O	204	332	149	212	183	195	200	227	213	216	202	202	182	191	211	227
LOF12	O	204	216	149	212	198	198	209	209	210	216	202	217	182	191	227	227
LOF13	O	220	224	209	317	186	195	209	230	213	219	202	229	182	182	227	227
LOF14	O	204	332	149	212	183	195	200	227	213	216	202	202	182	191	211	227
LOF15	O	204	220	212	317	183	186	209	227	213	219	217	229	182	182	211	227
LOF16	O	220	224	317	317	183	195	209	227	195	216	202	208	182	191	211	211
LOF17	O	220	220	209	209	186	195	209	230	210	216	202	229	182	191	211	227
LOF18	O	204	216	185	317	183	198	209	227	216	216	202	217	182	191	211	227
LOF19	O	204	216	185	317	183	198	209	227	216	216	202	217	182	191	211	227
LOF20	O	220	220	209	212	195	195	209	227	195	210	202	202	203	203	211	211
LPF1	O	220	220	185	209	195	195	209	209	195	216	202	202	203	203	211	227
LPF2	O	204	332	149	212	183	195	200	227	213	216	202	202	182	191	211	227
LPF3	O	216	220	149	179	186	198	209	209	213	213	202	217	182	191	227	227
LPF4	O	204	220	209	209	183	195	227	227	210	219	202	217	182	203	211	211
LPF5	O	220	220	185	209	195	195	209	209	195	216	202	202	203	203	211	227
LPF6	O	220	220	185	209	195	195	209	209	195	216	202	202	203	203	211	227
LPF7	O	204	204	149	212	183	195	200	200	213	216	202	202	182	191	211	227
LPF8	O	204	220	209	212	183	195	227	227	210	216	202	217	182	203	211	211
LPF9	O	220	220	209	317	186	195	209	209	210	219	202	229	182	203	211	227
LPF10	O	204	204	149	212	183	195	200	227	213	216	202	202	182	191	211	227
LPF11	O	204	216	185	317	183	198	209	227	216	216	202	217	182	191	211	227
LPF12	O	212	220	209	317	186	195	209	227	210	219	202	229	182	203	211	227
LPF13	O	204	332	149	212	183	195	200	227	213	216	202	202	182	191	211	227
LPF14	O	216	220	149	209	195	198	209	227	216	219	217	229	182	182	211	227
LPF15	O	216	220	149	317	186	198	209	209	213	216	202	202	203	203	211	227
LPF16	O	204	332	149	212	183	195	200	227	213	216	202	202	182	191	211	227
LPF17	O	204	332	149	212	183	195	200	227	213	216	202	202	182	191	211	227
LPF18	O	204	216	185	317	183	198	209	227	216	216	202	217	182	191	211	227
LPF19	O	204	220	149	185	183	186	209	227	216	216	202	217	182	203	227	227
LPF20	O	204	220	149	209	183	186	209	227	213	216	202	217	182	191	227	227
LPF21	O	204	332	149	212	183	195	200	227	213	216	202	202	182	191	211	227
LPF22	O	212	220			186	195	209	227	210	219	202	229	182	191	211	211
LPF23	O	204	332	149	212	183	195	200	227	213	216	202	202	182	191	211	227
LPF24	O	216	220	149	179	186	198	209	209	213	213	202	217	182	191	227	227
LPF25	O	220	220	185	209	195	195	209	209	195	216	202	202	203	203	211	227
LPF26	O	220	224	317	317	183	195	209	227	195	216	202	208	182	191	211	211
LPF27	O	204	220	209	212	183	195	227	227	210	216	202	217	182	203	211	211
LPF28	O	204	216	185	317	183	198	209	227	216	216	202	217	182	191	211	227
LPF29	O	204	220	209	212	183	195	227	227	210	216	202	217	182	203	211	211
LPF30	O	220	220	185	212	195	195	209	209	195	210	202	202	194	203	211	211
LPF31	O	220	220	209	209	186	195	209	230	210	216	202	229	182	191	211	227
LPF32	O	204	332	149	212	183	195	200	227	213	216	202	202	182	191	211	227
LPF33	O	204	220	212	317	183	186	209	227	213	216	202	229	182	191	211	211
LPF34	O	204	216	185	212	183	198	209	227	213	213	217	217	203	203	211	227
LPF35	O	204	332	149	212	183	195	200	227	213	216	202	202	182	191	211	227
LPF36	O	204	216	185	212	183	198	209	227	213	213	217	217	203	203	211	227
LPF37	O	216	220	149	179	186	198	209	209	213	213	202	217	182	191	227	227
LPF38	O	204	332	149	212	183	195	200	227	213	216	202	202	182	191	211	227
LPF39	O	204	332	149	212	183	195	200	227	213	216	202	202	182	191	211	227
LPF40	O	204	204	149	212	183	195	200	227	213	216	202	202	182	191	211	227
LPF41	O	220	332	209	212	186	195	200	209	216	216	202	229	191	203	211	211
LPF42	O	204	220	209	212	183	195	227	227	210	216	202	217	182	203	211	211
LPF43	O	220	220	209	209	195	195	209	230	210	216	202	202	191	191	227	227
LPF44	O	204	216	185	317	183	198	209	227	216	216	202	217	182	191	211	227
LRF1	P	216	340	158	203	180	249	215	233	213	216	217	229	182	203	227	227
LRF2	P	204	204	173	200	186	228	209	215	213	213	217	223	182	191	211	227
LRF3	P	208	216	203	212	192	201	206	218	213	222	217	220	182	221	227	227
LRF4	P	188	188	176	185	186	186	212	224	213	216	211	229	182	191	211	227
LRF5	P	204	204	179	212	195	228	209	230	210	222	229	229	182	203	227	227
LRF6	P	204	204	191	206	186	246	209	209	216	219	202	208	182	191	211	227
LRF7	P	216	328	191	206	180	246	209	218	198	213	202	208	182	191	227	227
LRF8	P	204	204	191	206	186	246	209	209	216	219	202	208	182	191	211	227
LRF9	P	204	216	212	320	180	180	209	221	213	213	202	208	182	182	211	227
LRF10	P	204	304	185	215	189	189	209	209	210	213	229	229	182	191	211	211
LRF11	P	204	216	176	209	180	186	212	230	198	213	202	238	191	203	227	227
LRF12	P	204	328	185	194	186	195	212	212	210	213	229	238	182	182	227	227
LRF13	P	204	216	185	212	195	201	218	230	216	222	217	229	182	221	211	227
LRF14	P	204	216	185	212	195	201	218	230	216	222	217	229	182	221	211	227
LTF1	P	204	216	203	320	192	195	212	221	198	216	202	238	182	182	227	227
LTF2	P	220	220	200	203	189	240	209	215	210	216	217	229	182	182	227	231
LTF3	P	204	220	176	185	186	195	209	218	198	213	202	229	182	191	227	231
LTF4	P	216	220	197	212	234	243	209	230	198	213	229	238	188	203	227	227
LTF5	P	184	184	185	215	201	228	209	218	216	216	217	217	182	182	207	227
LTF6	P	204	216	197	203	234	237	209	221	198	216	202	238	182	203	227	227
LTF7	P	208	212	194	197	180	186	209	209	213	219	208	217	182	182	207	207
LTF8	P	220	220	200	203	189	240	209	215	210	216	217	229	182	182	227	231
LTF9	P	220	220	200	203	189	240	209	215	210	216	217	229	182	182	227	231
LUF1	n.a.	212	220	149	209	192	195	209	224	198	213	202	217	182	182	227	227
LUF2	n.a.	212	220	149	209	192	195	209	224	198	213	202	217	182	182	227	227
LUF3	n.a.	212	220	149	209	192	195	209	224	198	213	202	217	182	182	227	227
LVF1	n.a.	224	224	209	209	192	192	218	218	219	225	229	229	191	191	227	227
LWF1	n.a.	220	220	194	212	189	192	209	227	213	216	202	226	191	191	211	211
LWF2	n.a.	204	216	206	209	180	180	212	215	204	213	217	217	179	182	211	227
LWF3	n.a.	220	220	203	203	192	231	209	224	207	210	226	229	182	182	211	227
LWF4	n.a.	220	220	194	212	189	192	209	227	213	216	202	226	191	191	211	211
LWF5	n.a.	220	220	203	203	192	231	209	224	207	210	226	229	182	182	211	227
LWF6	n.a.	184	216	194	206	180	183	209	209	216	219	217	229	191	191	227	227
LWF7	n.a.	204	216	206	209	180	180	212	215	204	213	217	217	179	182	211	227
LWF8	n.a.	204	216	206	209	180	180	212	215	204	213	217	217	179	182	211	227
LWF9	n.a.	204	216	206	209	180	180	212	215	204	213	217	217	179	182	211	227
LWF10	n.a.	220	220	194	212	189	192	209	227	213	216	202	226	191	191	211	211
LWF11	n.a.	188	220	194	200	183	198	209	221	207	213	202	217	179	182	227	227
LWF12	n.a.	204	220	158	194	180	189	227	233	210	219	217	217	191	191	211	211
LXF1	n.a.	184	184	176	206	180	198	215	230	198	207	202	208	182	191	211	227
LXF2	n.a.	220	220	194	203	180	219	215	218	207	210	226	229	182	182	211	219
LXF3	n.a.	220	220	194	203	180	219	215	218	207	210	226	229	182	182	211	219
LXF4	n.a.	220	220	194	203	180	219	215	218	207	210	226	229	182	182	211	219
LXF5	n.a.	184	204	200	209	186	198	209	215	207	213	202	208	182	191	211	227
LXF6	n.a.	216	220	185	194	183	234	209	209	216	222	202	211	182	191	211	227
LYF1	n.a.	204	216	158	200	195	231	218	218	216	225	202	229	182	191	211	227
LYF2	n.a.	224	344	191	209	186	195	212	212	213	213	217	229	182	191	227	227
LYF3	n.a.	204	204	158	209	180	183	209	215	216	216	220	229	191	191	211	227
LYF4	n.a.	212	220	158	314	177	186	209	209	204	216	238	238	182	182	227	271
LYF5	n.a.	204	204	158	158	186	231	218	218	213	216	202	217	182	182	227	227
LYF6	n.a.	204	316	209	272	195	228	212	230	198	213	202	217	182	203	227	227
LYF7	n.a.	184	220	191	206	183	246	209	230	216	219	229	238	182	191	211	211
LYF8	n.a.	184	316	194	203	183	186	203	209	213	213	208	220	182	182	211	211
LYF9	n.a.	220	228	185	206	189	195	206	209	198	216	202	202	203	203	227	227
LYF10	n.a.	204	216	158	314	231	246	215	215	198	198	217	238	179	230	211	227
LYF11	n.a.	184	316	191	209	186	195	203	206	198	216	211	229	182	191	227	227
LYF12	n.a.	184	316	191	209	186	195	203	206	198	216	211	229	182	191	227	227
LYF13	n.a.	184	204	191	209	237	237	209	209	198	216	217	229	182	191	227	227
LYF14	n.a.	184	184	185	206	195	195	206	218	198	213	217	229	182	191	227	227
LYF15	n.a.	184	344	191	209	192	231	215	227	213	216	211	217	182	182	227	271
LYF16	n.a.	204	220	161	209	186	189	212	218	213	216	211	229	191	206	227	271
LYF17	n.a.	184	316	191	209	186	195	203	206	198	216	211	229	182	191	227	227
LYF18	n.a.	228	232	191	191	180	198	209	215	213	213	202	217	182	182	211	227
LYF19	n.a.	228	232	191	191	180	198	209	215	213	213	202	217	182	182	211	227
LYF20	n.a.	204	228	209	314	180	186	215	218	198	198	202	229	182	182	227	227
LYF21	n.a.	184	216	191	209	192	195	206	227	198	216	202	229	182	191	227	227
LYF22	n.a.	216	216	185	209	183	189	209	233	216	216	211	238	182	182	227	227
LZF1	n.a.	204	232	158	191	186	186	203	230	216	219	202	217	182	182	211	227
LZF2	n.a.	184	188	188	212	183	198	209	221	213	216	202	208	182	191	227	227
LZF3	n.a.	204	220	191	209	186	225	209	212	216	216	202	217	182	191	211	227
LZF4	n.a.	220	344	185	209	186	237	209	233	198	198	202	202	182	182	227	227
LZF5	n.a.	184	208	149	185	180	201	215	218	210	216	229	232	182	182	227	227
LZF6	n.a.	204	356	158	194	186	186	212	212	198	213	217	238	182	203	211	211
LZF7	n.a.	184	316	191	209	186	195	203	206	198	216	211	229	182	191	227	227
LZF8	n.a.	220	224	185	194	189	192	200	209	198	213	202	229	182	191	211	227
LZF9	n.a.	204	220	158	191	189	195	218	227	213	213	217	238	182	182	227	227
LZF10	n.a.	204	220	149	194	195	231	218	221	198	216	202	217	182	203	211	227
LZF11	n.a.	204	228	209	314	180	186	215	218	198	198	202	229	182	182	227	227
LZF12	n.a.	184	204	209	272	186	198	218	218	204	216	202	202	182	203	227	227
LZF13	n.a.	216	216	185	206	183	231	215	233	216	216	217	229	182	191	227	227
LZF14	n.a.	204	224	158	212	195	195	221	224	213	216	202	217	182	191	227	227
LZF15	n.a.	204	232	158	191	186	186	203	230	216	219	202	217	182	182	227	227
LZF16	n.a.	316	356	158	317	186	246	203	230	213	219	229	232	182	191	227	227
LZF17	n.a.	204	208	158	206	183	186	209	209	210	219	202	235	191	206	211	227
LZF18	n.a.	184	204	206	212	192	192	209	212	198	213	217	217	182	230	227	271
LZF19	n.a.	204	228	203	203	180	231	215	215	198	219	202	217	182	182	227	227
LZF20	n.a.	184	220	200	209	186	198	203	215	198	213	217	229	182	230	227	227
LZF21	n.a.	184	204	185	194	198	237	221	236	198	213	229	229	203	206	211	227
LZF22	n.a.	184	204	206	323	186	186	212	227	198	213	217	229	182	182	227	227
LZF23	n.a.	220	356	158	314	198	246	218	230	213	219	202	229	203	203	227	227
LZF24	n.a.	184	224	158	209	192	198	209	221	204	216	229	232	182	203	211	211
LZF25	n.a.	184	316	191	209	195	195	203	206	198	216	211	229	182	191	227	227
LZF26	n.a.	204	344	185	209	186	231	212	215	213	216	208	211	182	203	227	271
LZF27	n.a.	216	316	185	317	186	231	203	215	198	213	217	229	182	182	227	227
LZF28	n.a.	184	224	191	209	180	189	200	215	198	225	217	217	182	191	211	227
LZF29	n.a.			194	200			209	221							211	211
LZF30	n.a.	204	328	194	212	180	195	215	230	198	213	208	229	182	182	227	227
LZF31	n.a.	204	212	191	212	192	237	209	233	213	216	217	229	182	191	227	227
LZF32	n.a.	184	184	209	212	186	228	212	212	210	216	217	235	182	191	227	227
LZF33	n.a.	184	220	209	209	192	195	209	230	213	216	202	208	179	182	227	227
LZF34	n.a.	204	212	185	200	186	198	209	218	213	216	229	229	182	191	227	227
LZF35	n.a.	184	220	176	209	180	192	209	215	198	198	229	235	179	191	227	227
LZF36	n.a.	184	204	206	209	231	237	209	209			217	229	182	182	227	227
LZF37	n.a.	212	220	209	212	180	237	215	230	213	219	211	217	182	191	227	227
LZF38	n.a.	184	220	206	209	192	246	209	230	213	213	202	229	179	191	211	211
LZF39	n.a.	204	204	203	272	180	231	215	215	198	216	202	202	182	182	227	227
LZF40	n.a.	220	220	194	209	195	225	209	230	198	216	202	238	179	182	211	227
LZF41	n.a.			158	158			218	230			229	229
LZF42	n.a.	204	232	158	191	186	186	203	230	216	219	202	217	182	182	211	227
LZF43	n.a.	184	220	158	200	225	237	209	209			229	232	188	203	227	227
LZF44	n.a.	184	184	209	212	186	228	212	212	210	216	217	235	182	191	227	227
LZF45	n.a.	184	224	185	209	186	237	209	224	198	219	202	229	182	182
LZF46	n.a.	220	356	158	314	198	246	218	230	213	219	202	229	203	203	227	227
LZF47	n.a.	184	184	209	212	186	228	212	212	210	216	217	235	182	191	227	227
LZF48	n.a.	184	184	185	203	198	198	221	221	213	222	217	217	182	182	211	227
LZF49	n.a.	204	212	191	212	192	237	209	233	213	216	217	229	182	191	211	227
LZF50	n.a.	184	220	206	212	195	234	209	218	198	213	202	229	182	182	227	271
LZF51	n.a.	184	184	209	212	186	228	212	212	210	216	217	235	182	191	227	227
LAAF1	n.a.	184	184	158	194	183	246	209	215	213	213	202	217	182	182	211	227
LAAF2	n.a.	204	220	185	200	192	240	209	209	213	216	202	202	182	182	227	227
LAAF3	n.a.	216	220	194	194	231	237	215	233	198	213	229	229	182	182	227	227
LAAF4	n.a.	216	220	185	191	186	189	209	227	216	219	208	229	182	203	227	227
LAAF5	n.a.	184	188	158	206	180	237	209	224	198	213	217	238	182	203	211	271
LAAF6	n.a.	204	204	209	212	186	195	218	218	198	216	217	229	191	191	211	227
LAAF7	n.a.	204	220	158	209	186	195	209	218	198	216	217	235	182	191	227	227
LAAF8	n.a.	204	204	209	212	186	195	218	218	198	216	217	229	191	191	211	227
LAAF9	n.a.	184	188	158	206	180	237	209	224	198	213	217	238	182	203	211	271
LAAF10	n.a.	184	316	191	209	180	195	206	215	198	219	211	217	182	191	211	227
LAAF11	n.a.	184	204	158	161	183	192	209	227	198	198	217	232	182	203	227	227
LAAF12	n.a.	184	184	158	206	183	183	209	227	213	213	202	229	182	182	211	227
LAAF13	n.a.	184	188	194	203	183	201	209	218	213	216	202	217	182	182	211	227
LAAF14	n.a.	184	224	194	212	186	195	203	230	210	213	202	229	203	230	211	227
LAAF15	n.a.	204	216	191	206	183	186	209	233	216	216	217	238	182	191	227	227
LAAF16	n.a.	216	220	158	209	192	195	218	230	210	216	211	229	182	191	227	227
LAAF17	n.a.	188	204	206	323	231	234	209	209	198	213	202	217	179	191	227	227
LBBF1	n.a.	184	220	206	209	192	246	209	230	213	213	202	229	179	191	211	211
LCCF1	n.a.	220	220	194	206	192	195	206	218	213	219	202	211	182	203	211	227
LCCF2	n.a.	204	216	158	194	183	183	209	227	198	213	202	217	182	203	227	227
LCCF3	n.a.	216	216	158	194	180	180	215	215	213	216	202	229	182	203	227	227
LCCF4	n.a.	184	208	194	209	183	231	209	221	213	213	202	217	182	203	211	227
LDDF1	n.a.	204	220	158	215	195	240	209	215	216	219	202	217	191	203	227	271
LDDF2	n.a.	220	344	152	158	186	192	209	209	198	213	202	217	182	191	211	227
LEEF1	n.a.	184	188	194	209	201	237	218	218	216	222	217	238	191	191	227	271
LEEF2	n.a.	184	184	158	185	195	195	218	218	213	216	217	217	182	182	227	271
LEEF3	n.a.	208	220	185	206	186	189	218	218	198	210	208	217	182	203	211	211
LEEF4	n.a.	184	208	185	215	201	225	218	218	216	219	202	238	191	203	227	227
LEEF5	n.a.	184	208	194	209	186	195	215	218	213	213	217	232	191	191	227	227
LEEF6	n.a.	184	204	185	206	180	183	209	215	213	219	217	232	182	182	227	227
LEEF7	n.a.	184	184	194	194	180	180	212	212	216	222	220	238	182	191	227	271
